# Supplementary material for: A new isopod species of the genus Edotia (Valvifera, Idoteidae) from Argentina, with a key to South American species
Source: Zookeys. 2026 Jan 30;1267:315–36. doi: 10.3897/zookeys.1267.174707 (PMC12881912; doi:10.3897/zookeys.1267.174707)
Supplement: XML Treatment for Edotia [file zookeys.1267.174707-treatment1.xml]

<!DOCTYPE tp:taxon-treatment
  PUBLIC "-//TaxonX//DTD Taxonomic Treatment Publishing DTD v0 20100105//EN" "tax-treatment-NSO.dtd">
<tp:taxon-treatment xmlns:tp="http://www.plazi.org/taxpub"><tp:treatment-meta><kwd-group><label>Taxon classification</label><kwd>
                <named-content content-type="kingdom">Animalia</named-content>
              </kwd><kwd>
                <named-content content-type="order">Valvifera</named-content>
              </kwd><kwd>
                <named-content content-type="family">Idoteidae</named-content>
              </kwd></kwd-group><mixed-citation publication-type="journal"><person-group><name><surname>Santiago</surname><given-names>Julián</given-names></name><name><surname>Pereira</surname><given-names>Emanuel</given-names></name></person-group><article-title>A new isopod species of the genus <italic><tp:taxon-name><tp:taxon-name-part taxon-name-part-type="genus" reg="Edotia">Edotia</tp:taxon-name-part></tp:taxon-name></italic> (<tp:taxon-name><tp:taxon-name-part taxon-name-part-type="suborder" reg="Valvifera">Valvifera</tp:taxon-name-part></tp:taxon-name>, <tp:taxon-name><tp:taxon-name-part taxon-name-part-type="family" reg="Idoteidae">Idoteidae</tp:taxon-name-part></tp:taxon-name>) from Argentina, with a key to South American species</article-title><source>Zookeys</source><day>30</day><month>01</month><year>2026</year><volume>1267</volume><fpage>315</fpage><lpage>336</lpage><pub-id pub-id-type="doi">10.3897/zookeys.1267.174707</pub-id></mixed-citation></tp:treatment-meta><tp:nomenclature><tp:taxon-name>
              <object-id xmlns:xlink="http://www.w3.org/1999/xlink" content-type="arpha" xlink:type="simple">47BC6954-58F6-5D59-A48D-37487275E22D</object-id>
              <tp:taxon-name-part taxon-name-part-type="genus" reg="Edotia">Edotia</tp:taxon-name-part>
            </tp:taxon-name><tp:taxon-authority>Guérin-Méneville, 1843</tp:taxon-authority></tp:nomenclature><tp:treatment-sec sec-type="Type species"><title>Type species.</title><p><italic><tp:taxon-name><tp:taxon-name-part taxon-name-part-type="genus" reg="Edotia">Edotia</tp:taxon-name-part> <tp:taxon-name-part taxon-name-part-type="species" reg="tuberculata">tuberculata</tp:taxon-name-part></tp:taxon-name></italic> Guérin-Méneville, 1843 (by monotypy).</p></tp:treatment-sec><tp:treatment-sec sec-type="Diagnosis"><title>Diagnosis.</title><p>As presented by <xref ref-type="bibr" rid="B4">Brandt and Bruce (2006)</xref>, except for: Flagellum of antenna rudimentary, composed of 2–4 short articles.</p></tp:treatment-sec><tp:treatment-sec sec-type="Species included"><title>Species included.</title><p><italic><tp:taxon-name><tp:taxon-name-part taxon-name-part-type="genus" reg="Edotia">E.</tp:taxon-name-part> <tp:taxon-name-part taxon-name-part-type="species" reg="abyssalis">abyssalis</tp:taxon-name-part></tp:taxon-name></italic> Pereira &amp; Doti, 2017; <italic><tp:taxon-name><tp:taxon-name-part taxon-name-part-type="genus" reg="Edotia">E.</tp:taxon-name-part> <tp:taxon-name-part taxon-name-part-type="species" reg="acuta">acuta</tp:taxon-name-part></tp:taxon-name></italic> Richardson, 1900; <italic><tp:taxon-name><tp:taxon-name-part taxon-name-part-type="genus" reg="Edotia">E.</tp:taxon-name-part> <tp:taxon-name-part taxon-name-part-type="species" reg="bilobata">bilobata</tp:taxon-name-part></tp:taxon-name></italic> Nordenstam, 1933; <italic><tp:taxon-name><tp:taxon-name-part taxon-name-part-type="genus" reg="Edotia">E.</tp:taxon-name-part> <tp:taxon-name-part taxon-name-part-type="species" reg="chilensis">chilensis</tp:taxon-name-part></tp:taxon-name></italic> (Nicolet, 1849); <italic><tp:taxon-name><tp:taxon-name-part taxon-name-part-type="genus" reg="Edotia">E.</tp:taxon-name-part> <tp:taxon-name-part taxon-name-part-type="species" reg="corrugata">corrugata</tp:taxon-name-part></tp:taxon-name></italic> Sheppard, 1957; <italic><tp:taxon-name><tp:taxon-name-part taxon-name-part-type="genus" reg="Edotia">E.</tp:taxon-name-part> <tp:taxon-name-part taxon-name-part-type="species" reg="dahli">dahli</tp:taxon-name-part></tp:taxon-name></italic> Menzies, 1962; <italic><tp:taxon-name><tp:taxon-name-part taxon-name-part-type="genus" reg="Edotia">E.</tp:taxon-name-part> <tp:taxon-name-part taxon-name-part-type="species" reg="doellojuradoi">doellojuradoi</tp:taxon-name-part></tp:taxon-name></italic> Giambiagi, 1925; <italic><tp:taxon-name><tp:taxon-name-part taxon-name-part-type="genus" reg="Edotia">E.</tp:taxon-name-part> <tp:taxon-name-part taxon-name-part-type="species" reg="lilljeborgi">lilljeborgi</tp:taxon-name-part></tp:taxon-name></italic> Ohlin, 1901; <italic><tp:taxon-name><tp:taxon-name-part taxon-name-part-type="genus" reg="Edotia">E.</tp:taxon-name-part> <tp:taxon-name-part taxon-name-part-type="species" reg="lyonsi">lyonsi</tp:taxon-name-part></tp:taxon-name></italic> (Menzies &amp; Kruczynski, 1983); <italic><tp:taxon-name><tp:taxon-name-part taxon-name-part-type="genus" reg="Edotia">E.</tp:taxon-name-part> <tp:taxon-name-part taxon-name-part-type="species" reg="magellanica">magellanica</tp:taxon-name-part></tp:taxon-name></italic> Cunningham, 1871; <italic><tp:taxon-name><tp:taxon-name-part taxon-name-part-type="genus" reg="Edotia">E.</tp:taxon-name-part> <tp:taxon-name-part taxon-name-part-type="species" reg="montosa">montosa</tp:taxon-name-part></tp:taxon-name></italic> (Stimpson, 1853); <italic><tp:taxon-name><tp:taxon-name-part taxon-name-part-type="genus" reg="Edotia">E.</tp:taxon-name-part> <tp:taxon-name-part taxon-name-part-type="species" reg="oculata">oculata</tp:taxon-name-part></tp:taxon-name></italic> Ohlin, 1901; <italic><tp:taxon-name><tp:taxon-name-part taxon-name-part-type="genus" reg="Edotia">E.</tp:taxon-name-part> <tp:taxon-name-part taxon-name-part-type="species" reg="oculopetiolata">oculopetiolata</tp:taxon-name-part></tp:taxon-name></italic> Sheppard, 1957; <italic><tp:taxon-name><tp:taxon-name-part taxon-name-part-type="genus" reg="Edotia">E.</tp:taxon-name-part> <tp:taxon-name-part taxon-name-part-type="species" reg="pulchra">pulchra</tp:taxon-name-part></tp:taxon-name></italic> Brandt, 1990; <italic><tp:taxon-name><tp:taxon-name-part taxon-name-part-type="genus" reg="Edotia">E.</tp:taxon-name-part> <tp:taxon-name-part taxon-name-part-type="species" reg="samariensis">samariensis</tp:taxon-name-part></tp:taxon-name></italic> Müller, 1988; <italic><tp:taxon-name><tp:taxon-name-part taxon-name-part-type="genus" reg="Edotia">E.</tp:taxon-name-part> <tp:taxon-name-part taxon-name-part-type="species" reg="sublittoralis">sublittoralis</tp:taxon-name-part></tp:taxon-name></italic> Menzies &amp; Barnard, 1959; <italic><tp:taxon-name><tp:taxon-name-part taxon-name-part-type="genus" reg="Edotia">E.</tp:taxon-name-part> <tp:taxon-name-part taxon-name-part-type="species" reg="tangaroa">tangaroa</tp:taxon-name-part></tp:taxon-name></italic> Brandt &amp; Bruce, 2006; <italic><tp:taxon-name><tp:taxon-name-part taxon-name-part-type="genus" reg="Edotia">E.</tp:taxon-name-part> <tp:taxon-name-part taxon-name-part-type="species" reg="transversa">transversa</tp:taxon-name-part></tp:taxon-name></italic> Menzies, 1962; <italic><tp:taxon-name><tp:taxon-name-part taxon-name-part-type="genus" reg="Edotia">E.</tp:taxon-name-part> <tp:taxon-name-part taxon-name-part-type="species" reg="triloba">triloba</tp:taxon-name-part></tp:taxon-name></italic> (Say, 1818); <italic><tp:taxon-name><tp:taxon-name-part taxon-name-part-type="genus" reg="Edotia">E.</tp:taxon-name-part> <tp:taxon-name-part taxon-name-part-type="species" reg="tuberculata">tuberculata</tp:taxon-name-part></tp:taxon-name></italic> Guérin-Méneville, 1843; <italic><tp:taxon-name><tp:taxon-name-part taxon-name-part-type="genus" reg="Edotia">E.</tp:taxon-name-part> <tp:taxon-name-part taxon-name-part-type="species" reg="dotiae">dotiae</tp:taxon-name-part></tp:taxon-name></italic> sp. nov.</p></tp:treatment-sec><ref-list><ref id="B4"><mixed-citation xmlns:xlink="http://www.w3.org/1999/xlink" xlink:type="simple">Brandt A, Bruce NL (2006) <italic><tp:taxon-name><tp:taxon-name-part taxon-name-part-type="genus">Edotia</tp:taxon-name-part> <tp:taxon-name-part taxon-name-part-type="species">tangaroa</tp:taxon-name-part></tp:taxon-name></italic> sp. nov. (<tp:taxon-name><tp:taxon-name-part taxon-name-part-type="subphylum">Crustacea</tp:taxon-name-part></tp:taxon-name>: <tp:taxon-name><tp:taxon-name-part taxon-name-part-type="order">Isopoda</tp:taxon-name-part></tp:taxon-name>: <tp:taxon-name><tp:taxon-name-part taxon-name-part-type="family">Idoteidae</tp:taxon-name-part></tp:taxon-name>) from the western Ross Sea, Antarctica. Zootaxa 1313(1): 57–68. <ext-link xlink:href="10.11646/zootaxa.1313.1.3" ext-link-type="doi" xlink:type="simple">https://doi.org/10.11646/zootaxa.1313.1.3</ext-link></mixed-citation></ref></ref-list></tp:taxon-treatment>
