# Supplementary material for: A new isopod species of the genus Edotia (Valvifera, Idoteidae) from Argentina, with a key to South American species
Source: Zookeys. 2026 Jan 30;1267:315–36. doi: 10.3897/zookeys.1267.174707 (PMC12881912; doi:10.3897/zookeys.1267.174707)
Supplement: XML Treatment for Edotia dotiae [file zookeys.1267.174707-treatment2.xml]

<!DOCTYPE tp:taxon-treatment
  PUBLIC "-//TaxonX//DTD Taxonomic Treatment Publishing DTD v0 20100105//EN" "tax-treatment-NSO.dtd">
<tp:taxon-treatment xmlns:tp="http://www.plazi.org/taxpub"><tp:treatment-meta><kwd-group><label>Taxon classification</label><kwd>
                <named-content content-type="kingdom">Animalia</named-content>
              </kwd><kwd>
                <named-content content-type="order">Valvifera</named-content>
              </kwd><kwd>
                <named-content content-type="family">Idoteidae</named-content>
              </kwd></kwd-group><mixed-citation publication-type="journal"><person-group><name><surname>Santiago</surname><given-names>Julián</given-names></name><name><surname>Pereira</surname><given-names>Emanuel</given-names></name></person-group><article-title>A new isopod species of the genus <italic><tp:taxon-name><tp:taxon-name-part taxon-name-part-type="genus" reg="Edotia">Edotia</tp:taxon-name-part></tp:taxon-name></italic> (<tp:taxon-name><tp:taxon-name-part taxon-name-part-type="suborder" reg="Valvifera">Valvifera</tp:taxon-name-part></tp:taxon-name>, <tp:taxon-name><tp:taxon-name-part taxon-name-part-type="family" reg="Idoteidae">Idoteidae</tp:taxon-name-part></tp:taxon-name>) from Argentina, with a key to South American species</article-title><source>Zookeys</source><day>30</day><month>01</month><year>2026</year><volume>1267</volume><fpage>315</fpage><lpage>336</lpage><pub-id pub-id-type="doi">10.3897/zookeys.1267.174707</pub-id></mixed-citation></tp:treatment-meta><tp:nomenclature><tp:taxon-name><object-id xmlns:xlink="http://www.w3.org/1999/xlink" content-type="arpha" xlink:type="simple">502D9753-3EE6-55F7-8F2D-1F9A217933BB</object-id><tp:taxon-name-part taxon-name-part-type="genus" reg="Edotia">Edotia</tp:taxon-name-part> <tp:taxon-name-part taxon-name-part-type="species" reg="dotiae">dotiae</tp:taxon-name-part>
                    		<object-id xmlns:xlink="http://www.w3.org/1999/xlink" content-type="zoobank" xlink:type="simple">https://zoobank.org/A423E1CC-AA0D-47EC-82DC-ECFAE771F05E</object-id>
                    	</tp:taxon-name><tp:taxon-status xmlns:xlink="http://www.w3.org/1999/xlink" xlink:type="simple">sp. nov.</tp:taxon-status><xref ref-type="fig" rid="F1">Figs 1</xref><xref ref-type="fig" rid="F2">, 2</xref><xref ref-type="fig" rid="F3">, 3</xref><xref ref-type="fig" rid="F4">, 4</xref><xref ref-type="fig" rid="F5">, 5</xref><xref ref-type="fig" rid="F6">, 6</xref><xref ref-type="fig" rid="F7">, 7</xref><xref ref-type="fig" rid="F8">, 8</xref><xref ref-type="fig" rid="F9">, 9</xref></tp:nomenclature><tp:treatment-sec sec-type="Synonymy"><title>Synonymy.</title><p><italic><tp:taxon-name><tp:taxon-name-part taxon-name-part-type="genus" reg="Edotia">Edotia</tp:taxon-name-part></tp:taxon-name></italic> n. sp. “A” <xref ref-type="bibr" rid="B24">Pereira 2017</xref>: 61, fig. 30.</p></tp:treatment-sec><tp:treatment-sec sec-type="Material examined"><title>Material examined.</title><p><bold><italic>Holotype</italic></bold>: Argentina – <bold>Santa Cruz Province, Puerto Deseado</bold> • 1 brooding ♀ (4.3 mm); <named-content xmlns:xlink="http://www.w3.org/1999/xlink" content-type="dwc:verbatimCoordinates" xlink:type="simple">47°43.76'S, 65°50.26'W</named-content>, 15 m depth; 23 Jan. 2007; I. Chiesa, B. Doti, D. Roccatagliata leg.; Sta. 20, small dredge, PNA Río de la Plata; <abbrev xmlns:xlink="http://www.w3.org/1999/xlink" content-type="institution" xlink:title="Museo Argentino de Ciencias Naturales “Bernardino Rivadavia”" xlink:type="simple">MACN-In</abbrev> 44878.</p><p><bold><italic>Paratypes</italic></bold>: Argentina • 1 non-brooding ♀ (4.4 mm), 4 mancas and juvs (1.3–2.8 mm), same data as for holotype; <abbrev xmlns:xlink="http://www.w3.org/1999/xlink" content-type="institution" xlink:title="Museo Argentino de Ciencias Naturales “Bernardino Rivadavia”" xlink:type="simple">MACN-In</abbrev> 44879. – <bold>Santa Cruz Province, Puerto Deseado</bold> • 1 adult ♂ (4.7 mm), 2 non-brooding ♀♀ (4.0–4.4 mm); <named-content xmlns:xlink="http://www.w3.org/1999/xlink" content-type="dwc:verbatimCoordinates" xlink:type="simple">47°45.42'S, 65°52.63'W</named-content>, 2–15 m depth; 7 Feb. 2006; R. Centurión, I. Chiesa, B. Doti, C. Muniain, D. Roccatagliata leg.; Sta. 11, small dredge, semi-rigid boat Los Vikingos; <abbrev xmlns:xlink="http://www.w3.org/1999/xlink" content-type="institution" xlink:title="Museo Argentino de Ciencias Naturales “Bernardino Rivadavia”" xlink:type="simple">MACN-In</abbrev> 44880.</p></tp:treatment-sec><tp:treatment-sec sec-type="Additional material"><title>Additional material.</title><p>Argentina – <bold>Santa Cruz Province, Puerto Deseado</bold> • 1 manca (1.6 mm); <named-content xmlns:xlink="http://www.w3.org/1999/xlink" content-type="dwc:verbatimCoordinates" xlink:type="simple">47°48.89'S, 65°51.25'W</named-content>, 15 m depth; 23 Jan. 2007; I. Chiesa, B. Doti, D. Roccatagliata leg.; Sta. 15, small dredge, PNA Río de la Plata; <abbrev xmlns:xlink="http://www.w3.org/1999/xlink" content-type="institution" xlink:title="Carcinological Collection of the Departamento de Biodiversidad y Biología Experimental, Facultad de Ciencias Exactas y Naturales, Universidad de Buenos Aires" xlink:type="simple">DBBE-Cru</abbrev> 1581. • 1 non-brooding ♀ (4.0 mm), 3 mancas (2.3–2.9 mm); <named-content xmlns:xlink="http://www.w3.org/1999/xlink" content-type="dwc:verbatimCoordinates" xlink:type="simple">47°45.41'S, 65°52.64'W</named-content>, 2–15 m depth; 07 Feb. 2006; R. Centurión, I. Chiesa, B. Doti, C. Muniain, D. Roccatagliata; Sta. 12, small dredge, semi-rigid boat Los Vikingos; <abbrev xmlns:xlink="http://www.w3.org/1999/xlink" content-type="institution" xlink:title="Carcinological Collection of the Departamento de Biodiversidad y Biología Experimental, Facultad de Ciencias Exactas y Naturales, Universidad de Buenos Aires" xlink:type="simple">DBBE-Cru</abbrev> 1582. • 1 adult ♂ (4.0 mm), 2 mancas (1.7–3.0 mm); <named-content xmlns:xlink="http://www.w3.org/1999/xlink" content-type="dwc:verbatimCoordinates" xlink:type="simple">47°45.42'S, 65°52.60'W</named-content>, 2–15 m depth; 7 Feb. 2006; R. Centurión, I. Chiesa, B. Doti, C. Muniain, D. Roccatagliata leg.; Sta. 13, small dredge, semi-rigid boat Los Vikingos; <abbrev xmlns:xlink="http://www.w3.org/1999/xlink" content-type="institution" xlink:title="Carcinological Collection of the Departamento de Biodiversidad y Biología Experimental, Facultad de Ciencias Exactas y Naturales, Universidad de Buenos Aires" xlink:type="simple">DBBE-Cru</abbrev> 1583. – <bold>Chubut Province, Comodoro Rivadavia</bold> • 1 adult ♂ (4.2 mm), 1 manca (2.3 mm); <named-content xmlns:xlink="http://www.w3.org/1999/xlink" content-type="dwc:verbatimCoordinates" xlink:type="simple">45°51.36'S, 67°27.13'W</named-content>, 13.8 m depth; 5 Feb. 2006; R. Centurión, I. Chiesa, B. Doti, C. Muniain, D. Roccatagliata leg.; Sta. 6, Rauschert sledge, tugboat Titan; <abbrev xmlns:xlink="http://www.w3.org/1999/xlink" content-type="institution" xlink:title="Carcinological Collection of the Departamento de Biodiversidad y Biología Experimental, Facultad de Ciencias Exactas y Naturales, Universidad de Buenos Aires" xlink:type="simple">DBBE-Cru</abbrev> 1584. – <bold>Tierra del Fuego Province, Cabo San Pío</bold> • 6 mancas and juvs (2.6–3.0 mm); <named-content xmlns:xlink="http://www.w3.org/1999/xlink" content-type="dwc:verbatimCoordinates" xlink:type="simple">55°03.00'S, 67°37.00'W</named-content>, 30–35 m depth; 29 Sep. 2002; D. Zelaya leg.; Sta. SP, small dredge, ARA Alférez Sobral; <abbrev xmlns:xlink="http://www.w3.org/1999/xlink" content-type="institution" xlink:title="Carcinological Collection of the Departamento de Biodiversidad y Biología Experimental, Facultad de Ciencias Exactas y Naturales, Universidad de Buenos Aires" xlink:type="simple">DBBE-Cru</abbrev> 1585.</p></tp:treatment-sec><tp:treatment-sec sec-type="Diagnosis"><title>Diagnosis.</title><p>Body with several discrete patches of fluted tubercles. Head with frontal lamina triangular, with 2 anterodorsal lobes. Pleonite 1 indicated by lateral epimera. Pleotelson lateral margins concave, distally protruding into a long apex (apex 0.3 times as long as pleon). Flagellum of antenna composed of 4 short articles. Endopod of uropod elongated, reaching the tip of the pleotelson apex.</p></tp:treatment-sec><tp:treatment-sec sec-type="Description"><title>Description.</title><p>Body description is based on the holotype female (<abbrev xmlns:xlink="http://www.w3.org/1999/xlink" content-type="institution" xlink:title="Museo Argentino de Ciencias Naturales “Bernardino Rivadavia”" xlink:type="simple">MACN-In</abbrev> 44878) and the appendages on the paratype female (<abbrev xmlns:xlink="http://www.w3.org/1999/xlink" content-type="institution" xlink:title="Museo Argentino de Ciencias Naturales “Bernardino Rivadavia”" xlink:type="simple">MACN-In</abbrev> 44879-a).</p><p><bold><italic>Body</italic></bold> (Figs <xref ref-type="fig" rid="F1">1</xref>, <xref ref-type="fig" rid="F2">2</xref>, <xref ref-type="fig" rid="F9">9</xref>) flattened, widest at pereonites 3 and 4. <bold><italic>Body surface</italic></bold> and <bold><italic>lateral margins</italic></bold> covered with short setae and discrete patches of fluted tubercles (Fig. <xref ref-type="fig" rid="F9">9A–D</xref>). <bold><italic>Head</italic></bold> length 0.5 width, with 1 wide middorsal elevation ornamented with 2 patches of fluted tubercles, and 2 anterodorsal lobes with fluted tubercles; lateral margins rounded, with small eyes; frontal margin straight, with 2 pointed lateral projections. <bold><italic>Frontal lamina</italic></bold> triangular, visible in dorsal view. <bold><italic>Pereonite</italic></bold> 1 similar in length to pereonites 5–7; pereonites 2 and 3 subequal in length; pereonite 4 longest; pereonites 5–7 becoming progressively shorter and narrower. <bold><italic>Dorsal surface</italic></bold> of pereonites 1–7 with a shallow carina close to posterior margin, covered with fluted tubercles. <bold><italic>Lateral margin</italic></bold> of pereonite 1 with square anterolateral angle; pereonites 2–7 rounded; directed anteriorly in pereonites 1–3, laterally in pereonite 4, and posteriorly on pereonites 5–7. <bold><italic>All pleonites</italic></bold> fused with the pleotelson; pleonite 1 indicated by lateral epimera. <bold><italic>Pleotelson</italic></bold> lateral margins concave, distally protruding into a long apex (apex 0.3 times as long as pleon).</p><fig id="F1" position="float" orientation="portrait"><object-id xmlns:xlink="http://www.w3.org/1999/xlink" content-type="doi" xlink:type="simple">10.3897/zookeys.1267.174707.figure1</object-id><object-id xmlns:xlink="http://www.w3.org/1999/xlink" content-type="arpha" xlink:type="simple">C89A51D3-871B-5630-9586-5E03C7B26A75</object-id><label>Figure 1.</label><caption><p><italic><tp:taxon-name><tp:taxon-name-part taxon-name-part-type="genus" reg="Edotia">Edotia</tp:taxon-name-part> <tp:taxon-name-part taxon-name-part-type="species" reg="dotiae">dotiae</tp:taxon-name-part></tp:taxon-name></italic> sp. nov., paratype female (<abbrev xmlns:xlink="http://www.w3.org/1999/xlink" content-type="institution" xlink:title="Museo Argentino de Ciencias Naturales “Bernardino Rivadavia”" xlink:type="simple">MACN-In</abbrev> 44880-b). <bold>A, B</bold>. Habitus in lateral and dorsal view, respectively; <bold>C</bold>. Pleotelson in lateral view; <bold>D</bold>. Pleotelson in ventral view. Scale bars: 0.5 mm.</p></caption><graphic xmlns:xlink="http://www.w3.org/1999/xlink" xlink:href="zookeys-1267-315_article-174707__-g001.jpg" id="oo_1521722.jpg" position="float" orientation="portrait" xlink:type="simple"><uri content-type="original_file" xlink:type="simple">https://binary.pensoft.net/fig/1521722</uri></graphic></fig><fig id="F2" position="float" orientation="portrait"><object-id xmlns:xlink="http://www.w3.org/1999/xlink" content-type="doi" xlink:type="simple">10.3897/zookeys.1267.174707.figure2</object-id><object-id xmlns:xlink="http://www.w3.org/1999/xlink" content-type="arpha" xlink:type="simple">1264D6EA-AD71-53A7-8744-9C176B8015A7</object-id><label>Figure 2.</label><caption><p><italic><tp:taxon-name><tp:taxon-name-part taxon-name-part-type="genus" reg="Edotia">Edotia</tp:taxon-name-part> <tp:taxon-name-part taxon-name-part-type="species" reg="dotiae">dotiae</tp:taxon-name-part></tp:taxon-name></italic> sp. nov., holotype female (<abbrev xmlns:xlink="http://www.w3.org/1999/xlink" content-type="institution" xlink:title="Museo Argentino de Ciencias Naturales “Bernardino Rivadavia”" xlink:type="simple">MACN-In</abbrev> 44878). <bold>A</bold>. Habitus in dorsal view; <bold>B</bold>. Habitus in lateral view. Scale bars: 2 mm.</p></caption><graphic xmlns:xlink="http://www.w3.org/1999/xlink" xlink:href="zookeys-1267-315_article-174707__-g002.jpg" id="oo_1521723.jpg" position="float" orientation="portrait" xlink:type="simple"><uri content-type="original_file" xlink:type="simple">https://binary.pensoft.net/fig/1521723</uri></graphic></fig><p><bold><italic>Antennula</italic></bold> (Fig. <xref ref-type="fig" rid="F3">3A</xref>) with 3 peduncular and 3 flagellar articles; peduncular article 1 similar in length to flagellar article 2, with 2 microsetulate setae; article 2 0.6 times as long as article 3, with 3 broom and 2 microsetulate setae; article 3 longest, with 3 microsetulate setae. Flagellar article 1 forming a short ring, with 3 broom setae; article 2 longest, with 4 aesthetascs and 4 microsetulate setae; last article smallest, knob-like, with 1 aesthetasc and 4 microsetulate setae. All articles covered with short setae.</p><fig id="F3" position="float" orientation="portrait"><object-id xmlns:xlink="http://www.w3.org/1999/xlink" content-type="doi" xlink:type="simple">10.3897/zookeys.1267.174707.figure3</object-id><object-id xmlns:xlink="http://www.w3.org/1999/xlink" content-type="arpha" xlink:type="simple">44E9EFE2-83D9-59CC-A025-5EB7F01C42FD</object-id><label>Figure 3.</label><caption><p><italic><tp:taxon-name><tp:taxon-name-part taxon-name-part-type="genus" reg="Edotia">Edotia</tp:taxon-name-part> <tp:taxon-name-part taxon-name-part-type="species" reg="dotiae">dotiae</tp:taxon-name-part></tp:taxon-name></italic> sp. nov., paratype female (<abbrev xmlns:xlink="http://www.w3.org/1999/xlink" content-type="institution" xlink:title="Museo Argentino de Ciencias Naturales “Bernardino Rivadavia”" xlink:type="simple">MACN-In</abbrev> 44879-a). <bold>A</bold>. Right antennula; <bold>B</bold>. Right antenna; <bold>C, D</bold>. Left mandible in different views, with detail of <italic>lacinia mobilis</italic> and spine row; <bold>E</bold>. Right mandible with detail of molar process. Scale bars: 0.2 mm.</p></caption><graphic xmlns:xlink="http://www.w3.org/1999/xlink" xlink:href="zookeys-1267-315_article-174707__-g003.jpg" id="oo_1521724.jpg" position="float" orientation="portrait" xlink:type="simple"><uri content-type="original_file" xlink:type="simple">https://binary.pensoft.net/fig/1521724</uri></graphic></fig><p><bold><italic>Antenna</italic></bold> (Fig. <xref ref-type="fig" rid="F3">3B</xref>) with 5 peduncular and 4 flagellar articles; first two peduncular articles 0.5 times as long as article 5, article 1 glabrous, article 2 with 2–4 microsetulate setae; article 3 0.7 times as long as article 5, with 3–6 microsetulate setae; article 4 subequal in length to article 5, with 0–2 broom and 4–6 microsetulate setae; article 5 longest, with 5 broom and 6 microsetulate setae. Flagellar article 1 longest article, with 9 microsetulate setae; article 2 and 3 less than 0.3 times as long as article 1, with 6 microsetulate setae each; last article smallest, knob-like, with 8 microsetulate setae. All articles covered with short setae.</p><p><bold><italic>Mandibles</italic></bold> (Fig. <xref ref-type="fig" rid="F3">3C–E</xref>) asymmetrical, without palp. Incisor processes with 4 strong sclerotized teeth. Molar processes with grinding surface and indented margins, with 1 seta on lower surface. Left <bold><italic>lacinia mobilis</italic></bold> with 3 rounded teeth and 2 stout setae; right <bold><italic>lacinia mobilis</italic></bold> bifid, apically serrated; spine row comprising 3 seta-like structures.</p><p><bold><italic>Maxillula</italic></bold> (Fig. <xref ref-type="fig" rid="F4">4A</xref>) lateral lobe with 10 stout setae distally, some of them serrated, with simple and microsetulate setae laterally. Inner lobe missing in dissection.</p><fig id="F4" position="float" orientation="portrait"><object-id xmlns:xlink="http://www.w3.org/1999/xlink" content-type="doi" xlink:type="simple">10.3897/zookeys.1267.174707.figure4</object-id><object-id xmlns:xlink="http://www.w3.org/1999/xlink" content-type="arpha" xlink:type="simple">4F5461D9-EF43-576D-AFD8-E7D8F0ED494A</object-id><label>Figure 4.</label><caption><p><italic><tp:taxon-name><tp:taxon-name-part taxon-name-part-type="genus" reg="Edotia">Edotia</tp:taxon-name-part> <tp:taxon-name-part taxon-name-part-type="species" reg="dotiae">dotiae</tp:taxon-name-part></tp:taxon-name></italic> sp. nov., paratype female (<abbrev xmlns:xlink="http://www.w3.org/1999/xlink" content-type="institution" xlink:title="Museo Argentino de Ciencias Naturales “Bernardino Rivadavia”" xlink:type="simple">MACN-In</abbrev> 44879-a). <bold>A</bold>. Right maxillula; <bold>B</bold>. Right maxilla; <bold>C</bold>. Right maxilliped in posterior view, with detail of endite in anterior view. Scale bars: 0.2 mm.</p></caption><graphic xmlns:xlink="http://www.w3.org/1999/xlink" xlink:href="zookeys-1267-315_article-174707__-g004.jpg" id="oo_1521725.jpg" position="float" orientation="portrait" xlink:type="simple"><uri content-type="original_file" xlink:type="simple">https://binary.pensoft.net/fig/1521725</uri></graphic></fig><p><bold><italic>Maxilla</italic></bold> (Fig. <xref ref-type="fig" rid="F4">4B</xref>) outer lobe with 4 serrate setae distally. Middle lobe with 5 serrate setae distally. Inner lobe with 2 stout setulated setae, 2 thin distally setulated setae and 4 simple setae rounded tip. Inner margin with 5 simple setae.</p><p><bold><italic>Maxiliped</italic></bold> (Fig. <xref ref-type="fig" rid="F4">4C</xref>) palp with 3 articles; article 1 shortest; article 2 trapezoidal with 12 microsetulate setae; article 3 largest, distal margin convex, with 16 microsetulate setae. Epipod oval, narrowing distally, reaching proximal margin of palp article 3. Basal endite slender, anterior surface with 3 plumose setae distally, outer margin with 5 microsetulate setae, mesial margin with 1 coupling seta. All maxilliped covered with setules.</p><p><bold><italic>Pereopod I</italic></bold> (Figs <xref ref-type="fig" rid="F5">5A</xref>, <xref ref-type="fig" rid="F5">5B</xref>, <xref ref-type="fig" rid="F10">10A</xref>, <xref ref-type="fig" rid="F10">10B</xref>) subchelate, basis longest article, with 1 or 2 broom and 9 or 10 microsetulate setae; ischium 0.6 times as long as propodus, with 7 microsetulate setae; merus 0.4 times as long as propodus, with 8 or 9 microsetulate setae; carpus shortest article, with 10 microsetulate setae on flexor margin; propodus oval, with 9 microsetulate setae and cutting teeth on flexor margin, 4 microsetulate setae close to flexor margin, 1 broom and 6 microsetulate setae on extensor margin; with 6 robust biserrate setae on inner surface; dactylus (excluding claws) 0.5 times as long as propodus, with cutting teeth on flexor margin and several microsetulate setae on both margins.</p><fig id="F5" position="float" orientation="portrait"><object-id xmlns:xlink="http://www.w3.org/1999/xlink" content-type="doi" xlink:type="simple">10.3897/zookeys.1267.174707.figure5</object-id><object-id xmlns:xlink="http://www.w3.org/1999/xlink" content-type="arpha" xlink:type="simple">F64A0F3D-3950-502D-AEC6-5F79C8975187</object-id><label>Figure 5.</label><caption><p><italic><tp:taxon-name><tp:taxon-name-part taxon-name-part-type="genus" reg="Edotia">Edotia</tp:taxon-name-part> <tp:taxon-name-part taxon-name-part-type="species" reg="dotiae">dotiae</tp:taxon-name-part></tp:taxon-name></italic> sp. nov., paratype female (<abbrev xmlns:xlink="http://www.w3.org/1999/xlink" content-type="institution" xlink:title="Museo Argentino de Ciencias Naturales “Bernardino Rivadavia”" xlink:type="simple">MACN-In</abbrev> 44879-a). <bold>A</bold>. Right pereopod I; <bold>B</bold>. Robust biserrate setae on inner surface of left pereopod I; <bold>C–E</bold>. Right pereopods II–IV, respectively. Scale bars: 0.2 mm.</p></caption><graphic xmlns:xlink="http://www.w3.org/1999/xlink" xlink:href="zookeys-1267-315_article-174707__-g005.jpg" id="oo_1521726.jpg" position="float" orientation="portrait" xlink:type="simple"><uri content-type="original_file" xlink:type="simple">https://binary.pensoft.net/fig/1521726</uri></graphic></fig><p><bold><italic>Pereopods II–IV</italic></bold> (Fig. <xref ref-type="fig" rid="F5">5C–E</xref>) basis longest article, with 2 broom and 11–20 microsetulate setae; ischium 0.8 times as long as propodus, with 8–13 microsetulate setae; merus 0.5 times as long as propodus, with 11–13 microsetulate setae; carpus 0.5–0.6 times as long as propodus, with 8–12 microsetulate setae; propodus oval, with 1 broom seta dorsodistally, 5–7 microsetulate setae on extensor margin, 8 or 9 microsetulate setae on flexor margin; dactylus (excluding claws) 0.4–0.6 times as long as propodus, with 2 distal claws, secondary unguis 0.4 times as long as primary unguis, with several microsetulate setae on both margins.</p><p><bold><italic>Pereopods V–VII</italic></bold> (Fig. <xref ref-type="fig" rid="F6">6A–C</xref>) basis longest article, with 1 broom and 7–14 microsetulate setae; ischium 0.7 times as long as propodus, with 5–11 microsetulate setae; merus 0.4–0.5 times as long as propodus, with 6–11 microsetulate setae; carpus 0.5 times as long as propodus, with 1 broom and 6–9 microsetulate setae; propodus oval, with 1 broom seta distally on extensor margin, with 7–9 microsetulate setae on extensor margin and 6–8 microsetulate setae on flexor margin; dactylus (excluding claws) 0.5–0.6 times as long as propodus, with 2 distal claws, secondary unguis 0.3 times as long as primary unguis, with several microsetulate setae on both margins.</p><fig id="F6" position="float" orientation="portrait"><object-id xmlns:xlink="http://www.w3.org/1999/xlink" content-type="doi" xlink:type="simple">10.3897/zookeys.1267.174707.figure6</object-id><object-id xmlns:xlink="http://www.w3.org/1999/xlink" content-type="arpha" xlink:type="simple">CEB082FB-1C08-5B3C-9A3A-510DA274A497</object-id><label>Figure 6.</label><caption><p><italic><tp:taxon-name><tp:taxon-name-part taxon-name-part-type="genus" reg="Edotia">Edotia</tp:taxon-name-part> <tp:taxon-name-part taxon-name-part-type="species" reg="dotiae">dotiae</tp:taxon-name-part></tp:taxon-name></italic> sp. nov., paratype female (<abbrev xmlns:xlink="http://www.w3.org/1999/xlink" content-type="institution" xlink:title="Museo Argentino de Ciencias Naturales “Bernardino Rivadavia”" xlink:type="simple">MACN-In</abbrev> 44879-a). <bold>A–C</bold>. Right pereopods V–VII, respectively. Scale bars: 0.2 mm.</p></caption><graphic xmlns:xlink="http://www.w3.org/1999/xlink" xlink:href="zookeys-1267-315_article-174707__-g006.jpg" id="oo_1521728.jpg" position="float" orientation="portrait" xlink:type="simple"><uri content-type="original_file" xlink:type="simple">https://binary.pensoft.net/fig/1521728</uri></graphic></fig><p><bold><italic>Pleopod I</italic></bold> (Fig. <xref ref-type="fig" rid="F7">7A</xref>) protopod quadrangular, with 5 coupling setae on inner margin. Endopod subequal in length to exopod, with 7 plumose setae on distal margin; exopod with 1 plumose seta on inner margin and 7 plumose setae on distal margin. Both rami with setules on lateral margins.</p><fig id="F7" position="float" orientation="portrait"><object-id xmlns:xlink="http://www.w3.org/1999/xlink" content-type="doi" xlink:type="simple">10.3897/zookeys.1267.174707.figure7</object-id><object-id xmlns:xlink="http://www.w3.org/1999/xlink" content-type="arpha" xlink:type="simple">D8A6CAB5-8767-5FCC-92CA-5F6C5CC7F78D</object-id><label>Figure 7.</label><caption><p><italic><tp:taxon-name><tp:taxon-name-part taxon-name-part-type="genus" reg="Edotia">Edotia</tp:taxon-name-part> <tp:taxon-name-part taxon-name-part-type="species" reg="dotiae">dotiae</tp:taxon-name-part></tp:taxon-name></italic> sp. nov., paratype female (<abbrev xmlns:xlink="http://www.w3.org/1999/xlink" content-type="institution" xlink:title="Museo Argentino de Ciencias Naturales “Bernardino Rivadavia”" xlink:type="simple">MACN-In</abbrev> 44879-a). <bold>A–E</bold>. Right pleopods I–V, respectively; <bold>F</bold>. Right uropod, with detail of endopod. Scale bars: 0.3 mm (<bold>A–E</bold>); 1 mm (<bold>F</bold>).</p></caption><graphic xmlns:xlink="http://www.w3.org/1999/xlink" xlink:href="zookeys-1267-315_article-174707__-g007.jpg" id="oo_1521730.jpg" position="float" orientation="portrait" xlink:type="simple"><uri content-type="original_file" xlink:type="simple">https://binary.pensoft.net/fig/1521730</uri></graphic></fig><p><bold><italic>Pleopod II</italic></bold> (Fig. <xref ref-type="fig" rid="F7">7B</xref>) protopod quadrangular, with 3 coupling setae on inner margin. Endopod subequal in length to exopod, with 10 plumose setae on distal margin; exopod with 7 plumose setae on lateral margin, 11 plumose setae on distal margin, and setules on both margins.</p><p><bold><italic>Pleopod III</italic></bold> (Fig. <xref ref-type="fig" rid="F7">7C</xref>) protopod quadrangular, with 1 simple seta. Endopod subequal in length to exopod, with 0 or 1 simple seta and 2 or 3 plumose setae on distal margin. Exopod glabrous.</p><p><bold><italic>Pleopods IV and V</italic></bold> (Fig. <xref ref-type="fig" rid="F7">7D, E</xref>) protopod quadrangular, glabrous. Endopod subequal in length to exopod, with 2 or 3 microsetulate setae on lateral margin. Exopod glabrous.</p><p><bold><italic>Uropod</italic></bold> (Fig. <xref ref-type="fig" rid="F7">7F</xref>) uniramous, reaching to pleotelson apex. Protopod, mesial surface with 6 microsetulate setae, 2 or 3 plumose setae on inner margin, and setules on outer margin. Endopod 0.5 times as long as protopod, mesial surface with 6 broom setae and 5 or 6 microsetulate setae, 2 microsetulate setae on distal tip, and both margins setulated.</p><p><bold>Paratype male</bold> (<abbrev xmlns:xlink="http://www.w3.org/1999/xlink" content-type="institution" xlink:title="Museo Argentino de Ciencias Naturales “Bernardino Rivadavia”" xlink:type="simple">MACN-In</abbrev> 44880-a) as female except for:</p><p><bold><italic>Antennula</italic></bold> (Fig. <xref ref-type="fig" rid="F8">8A</xref>) with 3 peduncular and 3 flagellar articles; peduncular article 1 about 0.5 times as long as article 3, with 1 or 2 microsetulate setae; article 2 0.6 times as long as article 3, with 4 broom and 2 microsetulate setae; article 3 longest, with 1 broom and 11 microsetulate setae. Flagellar article 1 forming a short ring, with 3 broom setae; article 2 0.8 times as long as peduncular article 3, with 9 or 10 aesthetascs and 5 microsetulate setae; last article smallest, knob-like, with 3 microsetulate setae. All articles covered with short setae.</p><fig id="F8" position="float" orientation="portrait"><object-id xmlns:xlink="http://www.w3.org/1999/xlink" content-type="doi" xlink:type="simple">10.3897/zookeys.1267.174707.figure8</object-id><object-id xmlns:xlink="http://www.w3.org/1999/xlink" content-type="arpha" xlink:type="simple">3F72082A-53BF-5EC9-B493-F5060502AF9C</object-id><label>Figure 8.</label><caption><p><italic><tp:taxon-name><tp:taxon-name-part taxon-name-part-type="genus" reg="Edotia">Edotia</tp:taxon-name-part> <tp:taxon-name-part taxon-name-part-type="species" reg="dotiae">dotiae</tp:taxon-name-part></tp:taxon-name></italic> sp. nov., paratype male (<abbrev xmlns:xlink="http://www.w3.org/1999/xlink" content-type="institution" xlink:title="Museo Argentino de Ciencias Naturales “Bernardino Rivadavia”" xlink:type="simple">MACN-In</abbrev> 44880-a). <bold>A</bold>. Right antennula; <bold>B</bold>. Pleon in ventral view, with open uropods; <bold>C</bold>. Right pleopod; <bold>D</bold>. Right pleopod II with detail of <italic>appendix masculina</italic>. Scale bars: 0.3 mm (<bold>A, C, D</bold>); 1 mm (<bold>B</bold>).</p></caption><graphic xmlns:xlink="http://www.w3.org/1999/xlink" xlink:href="zookeys-1267-315_article-174707__-g008.jpg" id="oo_1521731.jpg" position="float" orientation="portrait" xlink:type="simple"><uri content-type="original_file" xlink:type="simple">https://binary.pensoft.net/fig/1521731</uri></graphic></fig><fig id="F9" position="float" orientation="portrait"><object-id xmlns:xlink="http://www.w3.org/1999/xlink" content-type="doi" xlink:type="simple">10.3897/zookeys.1267.174707.figure9</object-id><object-id xmlns:xlink="http://www.w3.org/1999/xlink" content-type="arpha" xlink:type="simple">8DC1DEC7-C9DB-55F0-BCA7-75CE95507462</object-id><label>Figure 9.</label><caption><p><italic><tp:taxon-name><tp:taxon-name-part taxon-name-part-type="genus" reg="Edotia">Edotia</tp:taxon-name-part> <tp:taxon-name-part taxon-name-part-type="species" reg="dotiae">dotiae</tp:taxon-name-part></tp:taxon-name></italic> sp. nov., <abbrev xmlns:xlink="http://www.w3.org/1999/xlink" xlink:title="scanning electron microscope" xlink:type="simple">SEM</abbrev> photographs, paratype female (<abbrev xmlns:xlink="http://www.w3.org/1999/xlink" content-type="institution" xlink:title="Museo Argentino de Ciencias Naturales “Bernardino Rivadavia”" xlink:type="simple">MACN-In</abbrev> 44880-c). <bold>A, B</bold>. Habitus in lateral and dorsal view, respectively; red areas indicate patches of fluted tubercles; <bold>C</bold>. Detail of a patch of fluted tubercles; <bold>D</bold>. Detail of a fluted tubercle, showing the hollow interior. Scale bars: 1 mm (<bold>A, B</bold>); 0.05 mm (<bold>C</bold>); 0.01 mm (<bold>D</bold>).</p></caption><graphic xmlns:xlink="http://www.w3.org/1999/xlink" xlink:href="zookeys-1267-315_article-174707__-g009.jpg" id="oo_1521732.jpg" position="float" orientation="portrait" xlink:type="simple"><uri content-type="original_file" xlink:type="simple">https://binary.pensoft.net/fig/1521732</uri></graphic></fig><fig id="F10" position="float" orientation="portrait"><object-id xmlns:xlink="http://www.w3.org/1999/xlink" content-type="doi" xlink:type="simple">10.3897/zookeys.1267.174707.figure10</object-id><object-id xmlns:xlink="http://www.w3.org/1999/xlink" content-type="arpha" xlink:type="simple">53C9E4C6-EB85-5474-8FAA-511B9427C6AE</object-id><label>Figure 10.</label><caption><p><italic><tp:taxon-name><tp:taxon-name-part taxon-name-part-type="genus" reg="Edotia">Edotia</tp:taxon-name-part> <tp:taxon-name-part taxon-name-part-type="species" reg="dotiae">dotiae</tp:taxon-name-part></tp:taxon-name></italic> sp. nov., <abbrev xmlns:xlink="http://www.w3.org/1999/xlink" xlink:title="scanning electron microscope" xlink:type="simple">SEM</abbrev> photographs, paratype female (<abbrev xmlns:xlink="http://www.w3.org/1999/xlink" content-type="institution" xlink:title="Museo Argentino de Ciencias Naturales “Bernardino Rivadavia”" xlink:type="simple">MACN-In</abbrev> 44880-c). <bold>A</bold>. Dactylus of pereopod I; <bold>B</bold>. Detail of cutting teeth on flexor margin of dactylus of pereopod I. Scale bars: 0.1 mm.</p></caption><graphic xmlns:xlink="http://www.w3.org/1999/xlink" xlink:href="zookeys-1267-315_article-174707__-g010.jpg" id="oo_1521733.jpg" position="float" orientation="portrait" xlink:type="simple"><uri content-type="original_file" xlink:type="simple">https://binary.pensoft.net/fig/1521733</uri></graphic></fig><p><bold><italic>Penes</italic></bold> (Fig. <xref ref-type="fig" rid="F8">8B</xref>) fused basally as a penial plate but divided over most length.</p><p><bold><italic>Pleopod I</italic></bold> (Fig. <xref ref-type="fig" rid="F8">8C</xref>) protopod quadrangular, with 4 coupling setae on inner margin. Endopod subequal in length to exopod, with 6 plumose setae on inner margin and 9 plumose setae on distal margin. Exopod with 3 plumose setae on inner margin, 8 plumose setae on distal margin and 7 plumose setae on outer margin. Both rami with setules on lateral margins.</p><p><bold><italic>Pleopod II</italic></bold> (Fig. <xref ref-type="fig" rid="F8">8D</xref>) protopod quadrangular, with 5 coupling setae on inner margin. Endopod subequal in length to exopod, with 8 plumose setae on distal margin. <bold><italic>Appendix masculina</italic></bold> 1.5 times as long as endopod, with several spines subapically. Exopod with 3 plumose setae on inner margin, 11 plumose setae on distal margin and 10 plumose setae on outer margin. Both rami with setules on lateral margins.</p></tp:treatment-sec><tp:treatment-sec sec-type="Etymology"><title>Etymology.</title><p>The newly described species is named after Brenda L. Doti, our mentor and colleague, in recognition of her significant and growing contribution to the knowledge of marine isopods from Argentina.</p></tp:treatment-sec><tp:treatment-sec sec-type="Distribution"><title>Distribution.</title><p>From the coast of Chubut Province to the Beagle Channel, in a depth range of 2–35 m (Fig. <xref ref-type="fig" rid="F11">11</xref>).</p><fig id="F11" position="float" orientation="portrait"><object-id xmlns:xlink="http://www.w3.org/1999/xlink" content-type="doi" xlink:type="simple">10.3897/zookeys.1267.174707.figure11</object-id><object-id xmlns:xlink="http://www.w3.org/1999/xlink" content-type="arpha" xlink:type="simple">9682D1DA-0B65-59E8-9D3F-C414E74E30DB</object-id><label>Figure 11.</label><caption><p>Geographic distribution of <italic><tp:taxon-name><tp:taxon-name-part taxon-name-part-type="genus" reg="Edotia">Edotia</tp:taxon-name-part> <tp:taxon-name-part taxon-name-part-type="species" reg="dotiae">dotiae</tp:taxon-name-part></tp:taxon-name></italic> sp. nov. along southern part of Argentina.</p></caption><graphic xmlns:xlink="http://www.w3.org/1999/xlink" xlink:href="zookeys-1267-315_article-174707__-g011.jpg" id="oo_1521734.jpg" position="float" orientation="portrait" xlink:type="simple"><uri content-type="original_file" xlink:type="simple">https://binary.pensoft.net/fig/1521734</uri></graphic></fig></tp:treatment-sec><tp:treatment-sec sec-type="Remarks"><title>Remarks.</title><p><italic><tp:taxon-name><tp:taxon-name-part taxon-name-part-type="genus" reg="Edotia">Edotia</tp:taxon-name-part> <tp:taxon-name-part taxon-name-part-type="species" reg="dotiae">dotiae</tp:taxon-name-part></tp:taxon-name></italic> sp. nov. can be distinguished from other <italic><tp:taxon-name><tp:taxon-name-part taxon-name-part-type="genus" reg="Edotia">Edotia</tp:taxon-name-part></tp:taxon-name></italic> species by the long uropodal endopod, which reaches the tip of the long apex of the pleotelson. This arrangement is unique within the genus.</p><p>Aside from the above, the general aspect of <italic><tp:taxon-name><tp:taxon-name-part taxon-name-part-type="genus" reg="Edotia">Edotia</tp:taxon-name-part> <tp:taxon-name-part taxon-name-part-type="species" reg="dotiae">dotiae</tp:taxon-name-part></tp:taxon-name></italic> sp. nov. broadly resembles that of <italic><tp:taxon-name><tp:taxon-name-part taxon-name-part-type="genus" reg="Edotia">E.</tp:taxon-name-part> <tp:taxon-name-part taxon-name-part-type="species" reg="lyonsi">lyonsi</tp:taxon-name-part></tp:taxon-name></italic> and <italic><tp:taxon-name><tp:taxon-name-part taxon-name-part-type="genus" reg="Edotia">E.</tp:taxon-name-part> <tp:taxon-name-part taxon-name-part-type="species" reg="samariensis">samariensis</tp:taxon-name-part></tp:taxon-name></italic>, but the three species differ in the shape of their frontal laminae – which is triangular in <italic><tp:taxon-name><tp:taxon-name-part taxon-name-part-type="genus" reg="Edotia">E.</tp:taxon-name-part> <tp:taxon-name-part taxon-name-part-type="species" reg="dotiae">dotiae</tp:taxon-name-part></tp:taxon-name></italic> sp. nov. as opposed to bifid in <italic><tp:taxon-name><tp:taxon-name-part taxon-name-part-type="genus" reg="Edotia">E.</tp:taxon-name-part> <tp:taxon-name-part taxon-name-part-type="species" reg="lyonsi">lyonsi</tp:taxon-name-part></tp:taxon-name></italic> and rounded in <italic><tp:taxon-name><tp:taxon-name-part taxon-name-part-type="genus" reg="Edotia">E.</tp:taxon-name-part> <tp:taxon-name-part taxon-name-part-type="species" reg="samariensis">samariensis</tp:taxon-name-part></tp:taxon-name></italic>. They also differ in the lateral epimera of the first pleonite – which are acute and subtle in <italic><tp:taxon-name><tp:taxon-name-part taxon-name-part-type="genus" reg="Edotia">E.</tp:taxon-name-part> <tp:taxon-name-part taxon-name-part-type="species" reg="dotiae">dotiae</tp:taxon-name-part></tp:taxon-name></italic> sp. nov. as opposed to rounded and broad in both <italic><tp:taxon-name><tp:taxon-name-part taxon-name-part-type="genus" reg="Edotia">E.</tp:taxon-name-part> <tp:taxon-name-part taxon-name-part-type="species" reg="lyonsi">lyonsi</tp:taxon-name-part></tp:taxon-name></italic> and <italic><tp:taxon-name><tp:taxon-name-part taxon-name-part-type="genus" reg="Edotia">E.</tp:taxon-name-part> <tp:taxon-name-part taxon-name-part-type="species" reg="samariensis">samariensis</tp:taxon-name-part></tp:taxon-name></italic>.</p></tp:treatment-sec><ref-list><ref id="B24"><mixed-citation xmlns:xlink="http://www.w3.org/1999/xlink" xlink:type="simple">Pereira E (2017) Revisión de la familia <tp:taxon-name><tp:taxon-name-part taxon-name-part-type="family">Idoteidae</tp:taxon-name-part></tp:taxon-name> (<tp:taxon-name><tp:taxon-name-part taxon-name-part-type="subphylum">Crustacea</tp:taxon-name-part></tp:taxon-name>: <tp:taxon-name><tp:taxon-name-part taxon-name-part-type="order">Isopoda</tp:taxon-name-part></tp:taxon-name>: <tp:taxon-name><tp:taxon-name-part taxon-name-part-type="suborder">Valvifera</tp:taxon-name-part></tp:taxon-name>) de la Plataforma Continental Argentina y el Talud adyacente. Tesis de Licenciatura, Universidad de Buenos Aires, Buenos Aires, Argentina.</mixed-citation></ref></ref-list></tp:taxon-treatment>
